# Supplementary material for: Molecular phylogeny of Hiptage (Malpighiaceae) reveals a new species from Southwest China
Source: PhytoKeys. 2019 Dec 5;135:91–104. doi: 10.3897/phytokeys.135.37011 (PMC6908513; doi:10.3897/phytokeys.135.37011)
Supplement: XML Treatment for Hiptage incurvatum [file phytokeys.135.37011-treatment1.xml]

<!DOCTYPE tp:taxon-treatment
  PUBLIC "-//TaxonX//DTD Taxonomic Treatment Publishing DTD v0 20100105//EN" "tax-treatment-NSO.dtd">
<tp:taxon-treatment xmlns:tp="http://www.plazi.org/taxpub"><tp:treatment-meta><kwd-group><label>Taxon classification</label><kwd><named-content xmlns:xlink="http://www.w3.org/1999/xlink" content-type="kingdom">Plantae</named-content></kwd><kwd><named-content xmlns:xlink="http://www.w3.org/1999/xlink" content-type="order">Malpighiales</named-content></kwd><kwd><named-content xmlns:xlink="http://www.w3.org/1999/xlink" content-type="family">Malpighiaceae</named-content></kwd></kwd-group><mixed-citation publication-type="journal"><person-group><name><surname>Tan</surname><given-names>Ke</given-names></name><name><surname>Zheng</surname><given-names>Hai-Lei</given-names></name><name><surname>Dong</surname><given-names>Shu-Peng</given-names></name><name><surname>Ren</surname><given-names>Ming-Xun</given-names></name></person-group><article-title>Molecular phylogeny of <italic><tp:taxon-name><tp:taxon-name-part taxon-name-part-type="genus" reg="Hiptage">Hiptage</tp:taxon-name-part></tp:taxon-name></italic> (<tp:taxon-name><tp:taxon-name-part taxon-name-part-type="family">Malpighiaceae</tp:taxon-name-part></tp:taxon-name>) reveals a new species from Southwest China</article-title><source>PhytoKeys</source><day>05</day><month>12</month><year>2019</year><volume>135</volume><fpage>91</fpage><lpage>104</lpage><pub-id pub-id-type="doi">10.3897/phytokeys.135.37011</pub-id></mixed-citation></tp:treatment-meta><tp:nomenclature><tp:taxon-name><object-id xmlns:xlink="http://www.w3.org/1999/xlink" content-type="arpha" xlink:type="simple">775021D4-216A-5C75-886B-836D996F8A5C</object-id>
              <tp:taxon-name-part taxon-name-part-type="genus" reg="Hiptage">Hiptage</tp:taxon-name-part>
              <tp:taxon-name-part taxon-name-part-type="species" reg="incurvatum">incurvatum</tp:taxon-name-part>
              <object-id xmlns:xlink="http://www.w3.org/1999/xlink" content-type="ipni" xlink:type="simple">urn:lsid:ipni.org:names:77203327-1</object-id>
            </tp:taxon-name><tp:taxon-authority>K.Tan &amp; M.X.Ren</tp:taxon-authority><tp:taxon-status xmlns:xlink="http://www.w3.org/1999/xlink" xlink:type="simple">sp. nov.</tp:taxon-status><xref ref-type="fig" rid="F2">Figs 2</xref><xref ref-type="fig" rid="F3">, 3</xref></tp:nomenclature><tp:treatment-sec sec-type="material" id="SECID0EFDAG"><title>Type.</title><p>China. Yunnan Province: Pingpo Town, Mt. Cangshan, Dali City, <named-content xmlns:xlink="http://www.w3.org/1999/xlink" content-type="dwc:verbatimCoordinates" xlink:type="simple"><named-content content-type="geo-json" specific-use="{&#34;type&#34;:&#34;Point&#34;,&#34;coordinates&#34;:[100.033333,25.583333]}" id="NCID0EODAG" xlink:type="simple">25°35'N, 100°02'E</named-content></named-content>, 1400 m altitude. 31 Mar 2019, <italic>K. Tan and M.X. Ren 2019033110</italic> (holotype: HUTB!, isotypes: HUTB!, KUN!)</p></tp:treatment-sec><tp:treatment-sec sec-type="diagnosis" id="SECID0EVDAG"><title>Diagnosis.</title><p>Similar to <italic><tp:taxon-name><tp:taxon-name-part taxon-name-part-type="genus" reg="Hiptage">H.</tp:taxon-name-part> <tp:taxon-name-part taxon-name-part-type="species" reg="tianyangensis">tianyangensis</tp:taxon-name-part></tp:taxon-name></italic> in ovate leaf shape, suborbicular petals; but differing from this species by sepal glands twice big as <italic><tp:taxon-name><tp:taxon-name-part taxon-name-part-type="genus" reg="Hiptage">H.</tp:taxon-name-part> <tp:taxon-name-part taxon-name-part-type="species" reg="tianyangensis">tianyangensis</tp:taxon-name-part></tp:taxon-name></italic> (vs. sepal gland, ~ 3 × 1 mm), the elevation ca. 400 m (vs. 1379–1724 m), the short inflorescence 1–4 cm (vs. 4–10 cm).</p></tp:treatment-sec><tp:treatment-sec sec-type="description" id="SECID0EREAG"><title>Description.</title><p>Woody lianas; stems 20–30 (–200) mm diam. Branches round, lenticels white or greenish, tomentose to glabrous, with white to grey hairs. Leaves opposite; stipules absent; petioles ca 0.5 cm long, round, tomentose, with white hairs, eglandular; leaf blades 6–12 × 2.5–4.5 cm, elliptic, base cuneate, margin plane, apex attenuate, both surfaces sericeous, 10–16-glandular dots abaxially near margin, lateral veins 5–8 pairs, prominent on both surfaces. <italic><tp:taxon-name><tp:taxon-name-part taxon-name-part-type="genus" reg="Thyrses">Thyrses</tp:taxon-name-part></tp:taxon-name></italic>, solitary, axillary or terminal; main axis 4–10 cm long, tomentose, with white hairs; peduncles 1.5–2.5 cm long, tomentose; bracteoles inserted below the apex of peduncles, 0.3–0.5 cm long, lanceolate. <italic>Flowers</italic> with pedicels 1.5–2.5 cm long, sericeous, with white hairs; sepals 5, ca. 0.5 cm long, elliptic to oblong, margin slightly revolute, apex rounded, adaxial surface glabrescent, abaxial surface white tomentose; glands 4 (–6), 0.5–3 × 0.5–1 mm, prominent, rounded, restricted to sepals, two large, basally fused glands on the dorsal sepals, remaining glands small and free; petals white to light pink, yellow at the base, ca. 1 × 0.8 cm, suborbicular, extremely reflexed, claws ca. 1 mm long. <italic>Stamens</italic> 10, filaments white or light yellow, free or basally fused, 7–13 mm long, glabrous; anthers ca. 0.5 × 0.3 cm, ovate, pubescent, with yellow hairs; pollen sacs dehiscing longitudinally. <italic>Ovary</italic> ca. 2 mm diam.; styles 1, light pink, ca. 13 mm long, curved upwards, deflected either to the left or right side, glabrous; stigma apical. <italic><tp:taxon-name><tp:taxon-name-part taxon-name-part-type="genus" reg="Mericarps">Mericarps</tp:taxon-name-part></tp:taxon-name></italic> 3, each flower developing up to three mericarps, detaching from a pyramidal torus; individual mericarps three-winged (laterally placed in the nut), wings pink with greenish base, the posterior wing ca. 3.6 × 1.3 cm, ovoid, apex round or slightly lobed, with white or brown hairs; anterior lateral wings ca. 2.3 × 0.7 cm, lanceolate, arcuate back to the middle; nut ca. 0.2 cm, round or slight ovate, glabrous; areole ca. 0.3–0.6 cm, roughly triangular. <italic>Seeds</italic> angular-globose, ca. 3–5 mm, dark yellow or brown.</p><fig id="F2" position="float" orientation="portrait"><object-id xmlns:xlink="http://www.w3.org/1999/xlink" content-type="doi" xlink:type="simple">10.3897/phytokeys.135.37011.figure2</object-id><object-id xmlns:xlink="http://www.w3.org/1999/xlink" content-type="arpha" xlink:type="simple">A8907FB0-070F-50DB-876F-F314828016C0</object-id><label>Figure 2.</label><caption><p><italic><tp:taxon-name><tp:taxon-name-part taxon-name-part-type="genus" reg="Hiptage">Hiptage</tp:taxon-name-part> <tp:taxon-name-part taxon-name-part-type="species" reg="incurvatum">incurvatum</tp:taxon-name-part></tp:taxon-name></italic> K.Tan &amp; M.X.Ren, sp. nov. <bold>A, B</bold> habit <bold>C</bold> flowering branch <bold>D</bold> flower in frontal view <bold>E</bold> flower with petals removed in sideview <bold>F</bold> flower with petals removed in dorsal view showing two large glands on the dorsal sepals) <bold>G</bold> flowers in sideview <bold>H</bold> detached petals <bold>I</bold> young leaf in adaxial view <bold>J</bold> young samaras <bold>K</bold> mature samaras <bold>L</bold> leaf branch in adaxial view. Photos <bold>A–C</bold> by M. X. Ren, <bold>J, K</bold> by H. L. Zheng and <bold>D–I, L</bold> by K. Tan.</p></caption><graphic xmlns:xlink="http://www.w3.org/1999/xlink" xlink:href="phytokeys-135-091-g002.jpg" position="float" orientation="portrait" xlink:type="simple" id="oo_362532.jpg"><uri content-type="original_file" xlink:type="simple">https://binary.pensoft.net/fig/362532</uri></graphic></fig><fig id="F3" position="float" orientation="portrait"><object-id xmlns:xlink="http://www.w3.org/1999/xlink" content-type="doi" xlink:type="simple">10.3897/phytokeys.135.37011.figure3</object-id><object-id xmlns:xlink="http://www.w3.org/1999/xlink" content-type="arpha" xlink:type="simple">BA9885A5-89A7-5BF5-9564-D466E9CFD866</object-id><label>Figure 3.</label><caption><p>Line drawing of <italic><tp:taxon-name><tp:taxon-name-part taxon-name-part-type="genus" reg="Hiptage">Hiptage</tp:taxon-name-part> <tp:taxon-name-part taxon-name-part-type="species" reg="incurvatum">incurvatum</tp:taxon-name-part></tp:taxon-name></italic> K.Tan &amp; M.X.Ren, sp. nov. <bold>A</bold> flowering branches <bold>B</bold> flower (in sideview) <bold>C</bold> sepals showing two large glands on the dorsal sepals and small glands on the remaining sepals <bold>D</bold> samara in dorsal view, showing the curved lateral wings <bold>E</bold> samara in sideview. Drawings by Ya-Jing Zhang based on K. Tan and M.X. Ren 2019033109 (HUTB).</p></caption><graphic xmlns:xlink="http://www.w3.org/1999/xlink" xlink:href="phytokeys-135-091-g003.jpg" position="float" orientation="portrait" xlink:type="simple" id="oo_362533.jpg"><uri content-type="original_file" xlink:type="simple">https://binary.pensoft.net/fig/362533</uri></graphic></fig></tp:treatment-sec><tp:treatment-sec sec-type="material" id="SECID0EDIAG"><title>Additional specimens examined (paratypes).</title><p>China. Yunnan Province: Pingpo Town, Mt. Cangshan, Dali City. 31 Mar 2019, <italic>K. Tan and M.X. Ren 2019033109</italic> (HUTB), <italic>K. Tan and M.X. Ren 2019033108</italic> (KUN).</p></tp:treatment-sec><tp:treatment-sec sec-type="phenology" id="SECID0ENIAG"><title>Phenology.</title><p>Flowering from April to May, and fruiting in May.</p></tp:treatment-sec><tp:treatment-sec sec-type="distribution" id="SECID0ESIAG"><title>Distribution and habitat.</title><p><italic><tp:taxon-name><tp:taxon-name-part taxon-name-part-type="genus" reg="Hiptage">Hiptage</tp:taxon-name-part> <tp:taxon-name-part taxon-name-part-type="species" reg="incurvatum">incurvatum</tp:taxon-name-part></tp:taxon-name></italic> is only known from two localities near Mt. Cangshan, Pingpo Town, Dali City, North Yunnan, growing on soil slopes or forest margins and river valleys, at 1400–1700 m. In China, a total of 13 species of <italic><tp:taxon-name><tp:taxon-name-part taxon-name-part-type="genus" reg="Hiptage">Hiptage</tp:taxon-name-part></tp:taxon-name></italic> now have been recorded, 10 of which, including the new species, are endemic to the country (<xref ref-type="bibr" rid="B3">Chen and Funston 2008</xref>; <xref ref-type="bibr" rid="B20">Ren 2015</xref>; <xref ref-type="bibr" rid="B29">Yang et al. 2018</xref>).</p><fig id="F4" position="float" orientation="portrait"><object-id xmlns:xlink="http://www.w3.org/1999/xlink" content-type="doi" xlink:type="simple">10.3897/phytokeys.135.37011.figure4</object-id><object-id xmlns:xlink="http://www.w3.org/1999/xlink" content-type="arpha" xlink:type="simple">F513D69F-A12B-508D-A2E0-3288DA628DD8</object-id><label>Figure 4.</label><caption><p>Distribution map of the new species <italic><tp:taxon-name><tp:taxon-name-part taxon-name-part-type="genus" reg="Hiptage">Hiptage</tp:taxon-name-part> <tp:taxon-name-part taxon-name-part-type="species" reg="incurvatum">incurvatum</tp:taxon-name-part></tp:taxon-name></italic> and the other 12 species of the genus known in China and nearby regions.</p></caption><graphic xmlns:xlink="http://www.w3.org/1999/xlink" xlink:href="phytokeys-135-091-g004.jpg" position="float" orientation="portrait" xlink:type="simple" id="oo_362534.jpg"><uri content-type="original_file" xlink:type="simple">https://binary.pensoft.net/fig/362534</uri></graphic></fig></tp:treatment-sec><tp:treatment-sec sec-type="etymology" id="SECID0EOKAG"><title>Etymology.</title><p>The specific epithet reflects the arcuate and curved anterior lateral wings of the three-winged samara.</p></tp:treatment-sec><tp:treatment-sec sec-type="Vernacular name" id="SECID0ETKAG"><title>Vernacular name.</title><p>Chinese: 弯翅风筝果 (wān chì fēng zhēng gǔo). The name ‘wān chì’ means arcuate wing, ‘fēng zhēng gǔo’ is the Chinese name of <italic><tp:taxon-name><tp:taxon-name-part taxon-name-part-type="genus" reg="Hiptage">Hiptage</tp:taxon-name-part></tp:taxon-name></italic>.</p></tp:treatment-sec><tp:treatment-sec sec-type="conservation status" id="SECID0EALAG"><title>Conservation status.</title><p>The only two known populations of <italic><tp:taxon-name><tp:taxon-name-part taxon-name-part-type="genus" reg="Hiptage">Hiptage</tp:taxon-name-part> <tp:taxon-name-part taxon-name-part-type="species" reg="incurvatum">incurvatum</tp:taxon-name-part></tp:taxon-name></italic> are in Pingpo Town of Dali City, in a river valley near Mt. Cangshan. These two populations have about 50 individuals in total along the woodland margins or slopes of the valley near a road. Very limited information is known about the new species. Therefore, <italic><tp:taxon-name><tp:taxon-name-part taxon-name-part-type="genus" reg="Hiptage">H.</tp:taxon-name-part> <tp:taxon-name-part taxon-name-part-type="species" reg="incurvatum">incurvatum</tp:taxon-name-part></tp:taxon-name></italic> can be treated as Near Threatened (NT, close to being at high risk of extinction in the near future under the criterion [B1ab(iii) + 2ab (iii)] according to the IUCN Red List criteria (<xref ref-type="bibr" rid="B10">IUCN 2013</xref>).</p></tp:treatment-sec><tp:treatment-sec sec-type="notes" id="SECID0EAMAG"><title>Notes.</title><p>The new species can be clearly identified from three similar species (<italic><tp:taxon-name><tp:taxon-name-part taxon-name-part-type="genus" reg="Hiptage">H.</tp:taxon-name-part> <tp:taxon-name-part taxon-name-part-type="species" reg="benghalensis">benghalensis</tp:taxon-name-part></tp:taxon-name></italic>, <italic><tp:taxon-name><tp:taxon-name-part taxon-name-part-type="genus" reg="Hiptage">H.</tp:taxon-name-part> <tp:taxon-name-part taxon-name-part-type="species" reg="multiflora">multiflora</tp:taxon-name-part></tp:taxon-name></italic>, <italic><tp:taxon-name><tp:taxon-name-part taxon-name-part-type="genus" reg="Hiptage">H.</tp:taxon-name-part> <tp:taxon-name-part taxon-name-part-type="species" reg="tianyangensis">tianyangensis</tp:taxon-name-part></tp:taxon-name></italic>) from the following traits. Leaf: <italic><tp:taxon-name><tp:taxon-name-part taxon-name-part-type="genus" reg="Hiptage">H.</tp:taxon-name-part> <tp:taxon-name-part taxon-name-part-type="species" reg="incurvatum">incurvatum</tp:taxon-name-part></tp:taxon-name></italic> (ovate, 6–12 × 2.5–4.5 cm) is smaller than all the three species, i.e. <italic><tp:taxon-name><tp:taxon-name-part taxon-name-part-type="genus" reg="Hiptage">H.</tp:taxon-name-part> <tp:taxon-name-part taxon-name-part-type="species" reg="tianyangensis">tianyangensis</tp:taxon-name-part></tp:taxon-name></italic> (ovate, 7–12× 3–5.5 cm), <italic><tp:taxon-name><tp:taxon-name-part taxon-name-part-type="genus" reg="Hiptage">H.</tp:taxon-name-part> <tp:taxon-name-part taxon-name-part-type="species" reg="multiflora">multiflora</tp:taxon-name-part></tp:taxon-name></italic> (oblong, 12–13 × 5–5.5 cm), <italic><tp:taxon-name><tp:taxon-name-part taxon-name-part-type="genus" reg="Hiptage">H.</tp:taxon-name-part> <tp:taxon-name-part taxon-name-part-type="species" reg="benghalensis">benghalensis</tp:taxon-name-part></tp:taxon-name></italic> (elliptic, 9–18 × 3–7cm). Petal color: <italic><tp:taxon-name><tp:taxon-name-part taxon-name-part-type="genus" reg="Hiptage">H.</tp:taxon-name-part> <tp:taxon-name-part taxon-name-part-type="species" reg="incurvatum">incurvatum</tp:taxon-name-part></tp:taxon-name></italic> (white with light pink), <italic><tp:taxon-name><tp:taxon-name-part taxon-name-part-type="genus" reg="Hiptage">H.</tp:taxon-name-part> <tp:taxon-name-part taxon-name-part-type="species" reg="tianyangensis">tianyangensis</tp:taxon-name-part></tp:taxon-name></italic> (white), <italic><tp:taxon-name><tp:taxon-name-part taxon-name-part-type="genus" reg="Hiptage">H.</tp:taxon-name-part> <tp:taxon-name-part taxon-name-part-type="species" reg="multiflora">multiflora</tp:taxon-name-part></tp:taxon-name></italic> (pink), <italic><tp:taxon-name><tp:taxon-name-part taxon-name-part-type="genus" reg="Hiptage">H.</tp:taxon-name-part> <tp:taxon-name-part taxon-name-part-type="species" reg="benghalensis">benghalensis</tp:taxon-name-part></tp:taxon-name></italic> (white with yellow on the vexillum). Calyx glands: <italic><tp:taxon-name><tp:taxon-name-part taxon-name-part-type="genus" reg="Hiptage">H.</tp:taxon-name-part> <tp:taxon-name-part taxon-name-part-type="species" reg="incurvatum">incurvatum</tp:taxon-name-part></tp:taxon-name></italic> (2 large and fused at the lower part, not decurrent to the pedicel; sometimes 2 or 4 smaller glands can be seen on other sepals), <italic><tp:taxon-name><tp:taxon-name-part taxon-name-part-type="genus" reg="Hiptage">H.</tp:taxon-name-part> <tp:taxon-name-part taxon-name-part-type="species" reg="tianyangensis">tianyangensis</tp:taxon-name-part></tp:taxon-name></italic> (2, small, clearly isolated, not decurrent to the pedicel), <italic><tp:taxon-name><tp:taxon-name-part taxon-name-part-type="genus" reg="Hiptage">H.</tp:taxon-name-part> <tp:taxon-name-part taxon-name-part-type="species" reg="multiflora">multiflora</tp:taxon-name-part></tp:taxon-name></italic> (1, large, not decurrent to the pedicel), <italic><tp:taxon-name><tp:taxon-name-part taxon-name-part-type="genus" reg="Hiptage">H.</tp:taxon-name-part> <tp:taxon-name-part taxon-name-part-type="species" reg="benghalensis">benghalensis</tp:taxon-name-part></tp:taxon-name></italic> (1, very large, 1/2 adnate to the pedicel).</p></tp:treatment-sec><ref-list><ref id="B3"><mixed-citation xmlns:xlink="http://www.w3.org/1999/xlink" xlink:type="simple"><person-group><name name-style="western"><surname>Chen</surname><given-names>SK</given-names></name><name name-style="western"><surname>Funston</surname><given-names>AM</given-names></name></person-group> (<year>2008</year>) <article-title><tp:taxon-name><tp:taxon-name-part taxon-name-part-type="family">Malpighiaceae</tp:taxon-name-part></tp:taxon-name>.</article-title> In: <person-group><name name-style="western"><surname>Wu</surname><given-names>ZY</given-names></name><name name-style="western"><surname>Raven</surname><given-names>PH</given-names></name><name name-style="western"><surname>Hong</surname><given-names>DY</given-names></name></person-group> (<role>Eds</role>) <issue-title>Flora of China (Vol.</issue-title><source>11). Science Press, Beijing and Missouri Botanical Garden Press, St. Louis</source>, <fpage>132</fpage>–<lpage>138</lpage>.</mixed-citation></ref><ref id="B20"><mixed-citation xmlns:xlink="http://www.w3.org/1999/xlink" xlink:type="simple"><person-group><name name-style="western"><surname>Ren</surname><given-names>MX</given-names></name></person-group> (<year>2015</year>) The upper reaches of the largest river in Southern China as an “evolutionary front” of tropical plants: Evidences from Asia-endemic genus <italic><tp:taxon-name><tp:taxon-name-part taxon-name-part-type="genus">Hiptage</tp:taxon-name-part></tp:taxon-name></italic> (<tp:taxon-name><tp:taxon-name-part taxon-name-part-type="family">Malpighiaceae</tp:taxon-name-part></tp:taxon-name>). Collectanea Botanica 34: e003. <ext-link xlink:type="simple" ext-link-type="doi" xlink:href="10.3989/collectbot.2015.v34.003">https://doi.org/10.3989/collectbot.2015.v34.003</ext-link></mixed-citation></ref><ref id="B29"><mixed-citation xmlns:xlink="http://www.w3.org/1999/xlink" xlink:type="simple"><person-group><name name-style="western"><surname>Yang</surname><given-names>B</given-names></name><name name-style="western"><surname>Ding</surname><given-names>HB</given-names></name><name name-style="western"><surname>Li</surname><given-names>JW</given-names></name><name name-style="western"><surname>Tan</surname><given-names>YH</given-names></name></person-group> (<year>2018</year>) <article-title>Two new species of <italic><tp:taxon-name><tp:taxon-name-part taxon-name-part-type="genus">Hiptage</tp:taxon-name-part></tp:taxon-name></italic> (<tp:taxon-name><tp:taxon-name-part taxon-name-part-type="family">Malpighiaceae</tp:taxon-name-part></tp:taxon-name>) from Yunnan, Southwest of China.</article-title><source>PhytoKeys</source><volume>110</volume>: <fpage>81</fpage>–<lpage>89</lpage>. <ext-link xlink:type="simple" ext-link-type="doi" xlink:href="10.3897/phytokeys.110.28673">https://doi.org/10.3897/phytokeys.110.28673</ext-link></mixed-citation></ref><ref id="B10"><mixed-citation xmlns:xlink="http://www.w3.org/1999/xlink" xlink:type="simple"><institution xlink:type="simple">IUCN</institution> (<year>2013</year>) Red List of Threatened Species, Version 2013.1. <ext-link xlink:type="simple" ext-link-type="uri" xlink:href="http://www.iucnredlist.org">http://www.iucnredlist.org</ext-link> [accessed on 26 September 2013]</mixed-citation></ref></ref-list></tp:taxon-treatment>
